# Supplementary material for: Regulatory features determine the evolutionary fate of laterally acquired genes in plants
Source: Mol Biol Evol. 2026 Feb 28;43(2):msag042. doi: 10.1093/molbev/msag042 (PMC12949350; doi:10.1093/molbev/msag042)
Supplement: msag042_Supplementary_Data [file msag042_supplementary_data.zip]

Archive with 2 entries (2 files):
- Collins_MBE_SI-Tables-v10.0.xlsx
- Collins_MBE_SI-v10.0.docx
